# Supplementary material for: Limnological effects of a large Amazonian run-of-river dam on the main river and drowned tributary valleys
Source: Sci Rep. 2019 Nov 14;9:16846. doi: 10.1038/s41598-019-53060-1 (PMC6856549; doi:10.1038/s41598-019-53060-1)
Supplement: Supplementary file 1 — Supplementary Dataset 1 [file 41598_2019_53060_MOESM1_ESM.csv]

floodphase	Discharge	year	phase	station	date	site	JulianDay	JulianYear	cond	pH	turb	DO	BOD	TOC	DOC	TP	pCO2	Depth	DIC
receding	24323	2009	pre-dam	MON.05	6/2/09	mainstem	153	2009.419178	118	6.82	242.9	76.2	0.43	608.3333333	511.6666667	2.693548387	4949.009692	16	620.69
receding	24323	2009	pre-dam	MON.04	6/2/09	mainstem	153	2009.419178	119	6.79	243	78	0.55	658.3333333	537.5	4.029032258	4730.927892	21	563.31
receding	24323	2009	pre-dam	MON.03	6/3/09	mainstem	154	2009.421918	113	6.8	240.2	72.6	0.4	NA	NA	4.277419355	4194.781863	17	511.61
receding	24323	2009	pre-dam	MON.02	6/3/09	mainstem	154	2009.421918	109	6.82	227.5	79.4	0.16	NA	NA	5.512903226	4191.153766	16	528.4
receding	24323	2009	pre-dam	MON.01	6/4/09	mainstem	155	2009.424658	113	6.83	232.2	90.1	0.53	600.8333333	496.6666667	1.496774194	NA	16	NA
receding	24323	2009	pre-dam	CAR	6/2/09	tributaries	153	2009.419178	9	5.7	10.4	77.6	0.28	150	110	0.612903226	2785.783463	6	114.87
receding	24323	2009	pre-dam	JAC.01	6/2/09	tributaries	153	2009.419178	24	6.3	12.4	79.6	0.14	303.3333333	303.3333333	1.306451613	3439.154987	4	216.38
receding	24323	2009	pre-dam	JAC.02	6/2/09	tributaries	153	2009.419178	25	6.34	13.4	78.7	0.04	1142.5	1142.5	3.280645161	3044.010628	4	200.5
receding	24323	2009	pre-dam	CRC	6/3/09	tributaries	154	2009.421918	26	5.95	27.6	39.1	0.07	180.8333333	163.3333333	1.461290323	5196.951055	7	244.2
receding	24323	2009	pre-dam	JATI	6/4/09	tributaries	155	2009.424658	13	5.23	29.6	9	0.84	214.1666667	205.8333333	1.641935484	NA	7	NA
low	8455	2009	pre-dam	MON.05	10/2/09	mainstem	275	2009.753425	101	7.47	326.5	100	3.58	271.6666667	275	13.1	1989.12196	7	848.49
low	8455	2009	pre-dam	MON.04	10/2/09	mainstem	275	2009.753425	101	7.47	305.7	100	2.38	270	266.6666667	7.435483871	1970.477945	14.9	836.53
low	8455	2009	pre-dam	MON.03	10/3/09	mainstem	276	2009.756164	99	7.44	330.7	100	0.96	275.8333333	233.3333333	11.90322581	1909.554977	10.5	763.56
low	8455	2009	pre-dam	MON.02	10/3/09	mainstem	276	2009.756164	102	7.57	258.4	100	0.63	296.6666667	250	8.193548387	465.0743245	14	244
low	8455	2009	pre-dam	MON.01	10/4/09	mainstem	277	2009.758904	100	7.53	281.5	100	0.7	314.1666667	225	6.461290323	1536.925153	10	741.35
low	8455	2009	pre-dam	CAR	10/2/09	tributaries	275	2009.753425	7	5.91	15.9	90.9	1.68	305	308.3333333	0.138709677	2625.18608	1.5	109.61
low	8455	2009	pre-dam	JAC.01	10/3/09	tributaries	276	2009.756164	16	6.66	51.1	100	1.54	324.1666667	283.3333333	0.558064516	2623.326509	2	239.66
low	8455	2009	pre-dam	JAC.02	10/3/09	tributaries	276	2009.756164	17	6.62	45.8	98.3	0.78	348.3333333	308.3333333	0.383870968	3215.542103	2	279.08
low	8455	2009	pre-dam	CRC	10/3/09	tributaries	276	2009.756164	7	5.9	10.9	98.4	0.47	215.8333333	216.6666667	0.164516129	6015.139608	2	248.1
low	8455	2009	pre-dam	JATI	10/4/09	tributaries	277	2009.758904	9	6.13	14.7	95	0.18	250.8333333	250	0.287096774	2800.363322	1	144.41
rising	21676	2010	pre-dam	MON.05	1/13/10	mainstem	13	2010.035616	81	7.08	785.4	85.4	1.1	791.6666667	791.6666667	14.01935484	2482.664643	12	491.56
rising	21676	2010	pre-dam	MON.04	1/13/10	mainstem	13	2010.035616	81	6.95	825.4	85	1	783.3333333	783.3333333	11.07096774	3028.298287	19.2	468.28
rising	21676	2010	pre-dam	MON.03	1/14/10	mainstem	14	2010.038356	79	6.97	689.6	84.1	0.2	820	816.6666667	16.70322581	2896.997092	23	465.94
rising	21676	2010	pre-dam	MON.02	1/14/10	mainstem	14	2010.038356	79	7.03	649.6	83.5	0.2	875.8333333	875	11.00967742	2502.053179	30	450.65
rising	21676	2010	pre-dam	MON.01	1/14/10	mainstem	14	2010.038356	79	6.9	720.6	96.8	1.3	820	816.6666667	10.3483871	NA	26	NA
rising	21676	2010	pre-dam	CAR	1/13/10	tributaries	13	2010.035616	7	5.21	10	75	0.9	472.5	475	0.874193548	3358.005923	5	120.68
rising	21676	2010	pre-dam	JAC.01	1/13/10	tributaries	13	2010.035616	18	6.32	26.2	73.2	1	354.1666667	350	1.125806452	4024.450806	9.5	249.84
rising	21676	2010	pre-dam	JAC.02	1/13/10	tributaries	13	2010.035616	18	6.34	27.8	75.1	0.2	429.1666667	433.3333333	1.5	3541.484516	1	225.22
rising	21676	2010	pre-dam	CRC	1/13/10	tributaries	13	2010.035616	18	6.03	15.9	43.8	0.8	420	416.6666667	1.606451613	7136.232744	6.6	339.73
rising	21676	2010	pre-dam	JATI	1/14/10	tributaries	14	2010.038356	8	5.09	6.7	47.9	1	599.1666667	600	0.680645161	6523.386928	9	222.38
high	30886	2010	pre-dam	MON.05	4/12/10	mainstem	102	2010.279452	67	6.77	351.9	68.5	0.2	691.6666667	555.7733333	10.9516129	4667.670154	20	531.2
high	30886	2010	pre-dam	MON.04	4/12/10	mainstem	102	2010.279452	67	6.72	238.3	70.6	0.4	591.6666667	473.4733333	10.58064516	4896.963616	18	508
high	30886	2010	pre-dam	MON.03	4/13/10	mainstem	103	2010.282192	65	6.75	268.8	67.466	1	650	516.7666667	15.45806452	4314.209705	15	474.2
high	30886	2010	pre-dam	MON.02	4/13/10	mainstem	103	2010.282192	65	6.8362	304.4	67.6	0.3	650	519.4533333	15.03225806	3617.730418	30	457.6
high	30886	2010	pre-dam	MON.01	4/13/10	mainstem	103	2010.282192	66	6.71	225.4	76.7	1.1	616.6666667	493.1133333	10.47419355	4971.248324	26	509.1
high	30886	2010	pre-dam	CAR	4/12/10	tributaries	102	2010.279452	5	4.49	1	75.2	0.5	208.3333333	169.1066667	1.680645161	5012.552181	8	169.6
high	30886	2010	pre-dam	JAC.01	4/12/10	tributaries	102	2010.279452	13	4.9553	13.3	56.4	0.5	433.3333333	346.98	1.770967742	6671.011491	9	226.5
high	30886	2010	pre-dam	JAC.02	4/12/10	tributaries	102	2010.279452	14	4.99	12.3	56.419	0.9	416.6666667	331.6866667	2.067741935	6467.547984	7	220.6
high	30886	2010	pre-dam	CRC	4/12/10	tributaries	102	2010.279452	13	4.99	13.7	51.608	0.5	458.3333333	369.2933333	1.687096774	7119.081882	8	242.6
high	30886	2010	pre-dam	JATI	4/13/10	tributaries	103	2010.282192	8	5.4521	2.8	38.281	0.3	325	263.2533333	1.183870968	6913.233555	10	231.7
receding	5716	2010	pre-dam	MON.05	7/17/10	mainstem	198	2010.542466	116	7.39	88.4	100.2	0.4	316.6666667	241.6666667	4.412903226	1874.319184	9	715.8
receding	5716	2010	pre-dam	MON.04	7/17/10	mainstem	198	2010.542466	115	7.44	84.9	98.2	0.4	308.3333333	241.6666667	5.212903226	1649.374519	14	702.6
receding	5716	2010	pre-dam	MON.03	7/17/10	mainstem	198	2010.542466	111	7.43	84.3	95.6	0.1	300	241.6666667	4.590322581	1635.452476	12	683.1
receding	5716	2010	pre-dam	MON.02	7/16/10	mainstem	197	2010.539726	112	7.43	71.7	88.1	0.4	291.6666667	250	4.683870968	1633.151323	7	666.5
receding	5716	2010	pre-dam	MON.01	7/16/10	mainstem	197	2010.539726	111	7.469175258	96.7	105.0041237	0.5	316.6666667	241.6666667	6.44516129	NA	11	NA
receding	5716	2010	pre-dam	CAR	7/17/10	tributaries	198	2010.542466	7	5.96	15.1	83.7	0.4	225	158.3333333	2.316129032	2394.960322	0.7	126.7
receding	5716	2010	pre-dam	JAC.01	7/17/10	tributaries	198	2010.542466	13	6.36	22.9	92.9	0.8	175	125	1.606451613	2391.625817	1.3	168.7
receding	5716	2010	pre-dam	JAC.02	7/17/10	tributaries	198	2010.542466	13	6.55	18.8	92.3	0.9	166.6666667	116.6666667	1.667741935	1676.863446	4	151
receding	5716	2010	pre-dam	CRC	7/17/10	tributaries	198	2010.542466	6	5.74	8.9	86.2	0.1	166.6666667	141.6666667	1.770967742	2462.294292	1.2	110.2
receding	5716	2010	pre-dam	JATI	7/16/10	tributaries	197	2010.539726	10	6.04	370.9	82.4	0.5	325	116.6666667	19.8483871	2857.629348	0.5	147.7
low	3349	2010	pre-dam	MON.05	9/24/10	mainstem	267	2010.731507	144	7.9	87.2	100.6	0.1	250	200	2.122580645	725.1560914	6.1	776.7
low	3349	2010	pre-dam	MON.04	9/24/10	mainstem	267	2010.731507	148	7.8	79.7	97.4	0.3	250	225	1.825806452	833.7929029	12	781.6
low	3349	2010	pre-dam	MON.03	9/25/10	mainstem	268	2010.734247	145	7.9	73	104.3	0.7	316.6666667	275	1.712903226	791.4619528	7.4	770.6
low	3349	2010	pre-dam	MON.02	9/25/10	mainstem	268	2010.734247	148	7.9	67.4	103.4	0.3	225	208.3333333	1.677419355	720.1590588	14	790.2
low	3349	2010	pre-dam	MON.01	9/26/10	mainstem	269	2010.736986	147	7.8	72.1	115.1	1	250	233.3333333	2.487096774	882.9911181	7.8	803
low	3349	2010	pre-dam	CAR	9/24/10	tributaries	267	2010.731507	12	6.3	99	85.9	1.1	383.3333333	241.6666667	2.590322581	3059.966047	0.2	168.7
low	3349	2010	pre-dam	JAC.01	9/25/10	tributaries	268	2010.734247	19	6.7	18.2	91.2	0.7	475	441.6666667	0.783870968	2277.043193	1.8	219.8
low	3349	2010	pre-dam	JAC.02	9/24/10	tributaries	267	2010.731507	20	6.9	16.6	96.4	1.2	283.3333333	241.6666667	0.84516129	1716.121988	1.8	208.4
low	3349	2010	pre-dam	CRC	9/25/10	tributaries	268	2010.734247	10	6.1	24.8	91.7	0.8	250	225	0.796774194	2913.253299	0.2	141.2
low	3349	2010	pre-dam	JATI	9/26/10	tributaries	269	2010.736986	11	6.2	115.1	83.4	0.6	283.3333333	200	1.867741935	2598.495847	0.7	147.9
rising	16864	2011	pre-dam	MON.05	1/11/11	mainstem	11	2011.030137	88.5	7.09	566.4	93.5	0.68	735.8333333	635	13.22580645	3770.778405	14	779.47
rising	16864	2011	pre-dam	MON.04	1/11/11	mainstem	11	2011.030137	87.3	7.05	495.2	93.2	0.5	680	642.5	8.512903226	4714.889812	17	898.27
rising	16864	2011	pre-dam	MON.03	1/12/11	mainstem	12	2011.032877	92	7.23	453.4	87.6	0.49	718.3333333	591.6666667	15.95483871	3783.259241	16	1023.23
rising	16864	2011	pre-dam	MON.02	1/12/11	mainstem	12	2011.032877	88	7.11	542.1	87.1	0.4	741.6666667	461.6666667	18.05806452	4451.483968	21	950.18
rising	16864	2011	pre-dam	MON.01	1/13/11	mainstem	13	2011.035616	79	7.13	492.9	100.7	1.32	701.6666667	515	21.47741935	4052.997786	17	888.98
rising	16864	2011	pre-dam	CAR	1/11/11	tributaries	11	2011.030137	6.8	5.72	11.5	83.3	0.1	644.1666667	536.6666667	1.070967742	3156.390995	5	126.51
rising	16864	2011	pre-dam	JAC.01	1/12/11	tributaries	12	2011.032877	17.9	6.54	39.3	78.4	0.36	539.1666667	365.8333333	1.34516129	3748.886505	4.6	295.88
rising	16864	2011	pre-dam	JAC.02	1/11/11	tributaries	11	2011.030137	19.7	6.56	45.3	85.7	1.06	984.1666667	782.5	1.593548387	4034.638891	5	324.3
rising	16864	2011	pre-dam	CRC	1/12/11	tributaries	12	2011.032877	8	5.62	3.5	71.2	0.1	717.5	584.1666667	0.674193548	4800.174082	5.3	177.08
rising	16864	2011	pre-dam	JATI	1/13/11	tributaries	13	2011.035616	12	5.52	18.2	14.8	1.27	793.3333333	729.1666667	1.438709677	14081.12626	7	516.45
high	38202	2011	pre-dam	MON.05	4/12/11	mainstem	102	2011.279452	59	6.49	364.4	57	0.15	688.3333333	550.7733333	11.2483871	7637.134882	19	584.57
high	38202	2011	pre-dam	MON.04	4/12/11	mainstem	102	2011.279452	60	6.68	334.4	56.6	0.07	717.5	574.02	8.167741935	5995.587685	24	599.33
high	38202	2011	pre-dam	MON.03	4/13/11	mainstem	103	2011.282192	56	6.52	342.6	54.4	0.19	574.1666667	459.5733333	11.20645161	6902.635143	17	550.41
high	38202	2011	pre-dam	MON.02	4/13/11	mainstem	103	2011.282192	57	6.64	407.2	54.9	0.14	544.1666667	435.66	7.977419355	5935.729803	22	562.91
high	38202	2011	pre-dam	MON.01	4/14/11	mainstem	104	2011.284932	57	6.38	303.7	58.3	0.35	568.3333333	454.4266667	9.593548387	8349.710735	18	555.88
high	38202	2011	pre-dam	CAR	4/12/11	tributaries	102	2011.279452	5	5.34	2	61.1	0.07	347.5	278.0533333	0.712903226	4726.453368	10	173.58
high	38202	2011	pre-dam	JAC.01	4/13/11	tributaries	103	2011.282192	11	5.7	14.1	45.6	0.22	375.8333333	300.5133333	1.141935484	6236.383703	10	250.93
high	38202	2011	pre-dam	JAC.02	4/12/11	tributaries	102	2011.279452	12	5.76	13	48.8	0.21	342.5	273.9066667	1.348387097	6420.190662	10	263.5
high	38202	2011	pre-dam	CRC	4/13/11	tributaries	103	2011.282192	11	5.62	11.4	38.8	0.49	384.1666667	307.32	1.087096774	7428.340334	10	286.86
high	38202	2011	pre-dam	JATI	4/14/11	tributaries	104	2011.284932	9	5.38	16.9	61.9	2.38	691.6666667	553.4133333	1.367741935	8409.18655	11	285.48
rising	16155	2012	post-dam	MON.05	1/6/11	mainstem	6	2012.016438	95	7.43	387.3	86.1	1.6	496.6666667	353.3333333	5.774193548	1486.367745	17.8	564.23
rising	16155	2012	post-dam	MON.04	1/6/11	mainstem	6	2012.016438	93	7.4	339.4	85.5	1	658.3333333	436.6666667	9.658064516	1491.750791	16	540.25
rising	16155	2012	post-dam	MON.03	1/6/11	mainstem	6	2012.016438	92	7.43	335	83.5	6.9	471.6666667	358.3333333	6.490322581	1583.710302	19	602.37
rising	16155	2012	post-dam	MON.02	1/6/11	mainstem	6	2012.016438	90	7.39	344.3	82.7	0.4	423.3333333	322.5	7.34516129	1537.710274	24	538.77
rising	16155	2012	post-dam	MON.01	1/6/11	mainstem	6	2012.016438	91	7.45	283.2	87.2	1.2	365	328.3333333	3.938709677	828.8902689	28	310.1
rising	16155	2012	post-dam	CAR	1/6/11	tributaries	6	2012.016438	12	5.57	9.8	42.2	1.4	745.8333333	730.8333333	0.361290323	7668.257478	5.5	284.4
rising	16155	2012	post-dam	JAC.01	1/6/11	tributaries	6	2012.016438	20	6.35	31	59.5	1.4	582.5	491.6666667	0.8	4241.076218	7	251.31
rising	16155	2012	post-dam	JAC.02	1/6/11	tributaries	6	2012.016438	18	6.46	52.9	71	1.5	655	560.8333333	1.503225806	2963.179691	5	205.87
rising	16155	2012	post-dam	CRC	1/6/11	tributaries	6	2012.016438	29	6.61	15.3	68.3	1.7	562.5	535	0.580645161	4475.274523	7.8	360.39
rising	16155	2012	post-dam	JATI	1/6/11	tributaries	6	2012.016438	100	8.15	25.6	37.2	3.5	580	441.6666667	1.216129032	392.4404475	3.7	751.38
high	30367	2012	post-dam	MON.05	4/13/12	mainstem	104	2012.284932	77	6.53	439.8	71.3	0.71	789.1666667	619.1666667	12.87170968	7440.354394	17	579.41
high	30367	2012	post-dam	MON.04	4/13/12	mainstem	104	2012.284932	77	6.54	408.4	71	0.66	763.3333333	532.5	8.317677419	7621.257048	19	599.2
high	30367	2012	post-dam	MON.03	4/14/12	mainstem	105	2012.287671	81	6.91	347	91.9	0.56	696.6666667	610.8333333	11.72574194	4153.341756	23	599.24
high	30367	2012	post-dam	MON.02	4/14/12	mainstem	105	2012.287671	76	6.46	356.4	70.7	0.5	856.6666667	685.8333333	7.916806452	7562.469806	31	535.57
high	30367	2012	post-dam	MON.01	4/15/12	mainstem	106	2012.290411	76	6.46	456.6	67.6	0.5	691.6666667	563.3333333	11.99819355	7040.319268	28	498.72
high	30367	2012	post-dam	CAR	4/13/12	tributaries	104	2012.284932	8	4.7	4.8	34.4	1.38	691.6666667	367.5	0.996806452	8064.835389	9	272.53
high	30367	2012	post-dam	JAC.01	4/14/12	tributaries	105	2012.287671	17	5.99	19.7	46	0.6	436.6666667	458.3333333	1.327032258	6412.115383	10	294.08
high	30367	2012	post-dam	JAC.02	4/13/12	tributaries	104	2012.284932	17	5.59	15.7	52	0.93	476.6666667	359.1666667	1.322548387	7470.688132	8	278.86
high	30367	2012	post-dam	CRC	4/14/12	tributaries	105	2012.287671	19	6.37	30.3	56.1	0.62	445	315.8333333	1.491322581	4635.558322	9.7	299.05
high	30367	2012	post-dam	JATI	4/15/12	tributaries	106	2012.290411	10	5.1	6.4	87.7	4.65	713.3333333	687.5	1.377548387	7991.027805	7	243.22
receding	20550	2012	post-dam	MON.05	6/14/12	mainstem	166	2012.454795	79	6.87	211.1	86.2	0.1	685	649.1666667	7.818935484	3914.280709	15	551.58
receding	20550	2012	post-dam	MON.04	6/14/12	mainstem	166	2012.454795	79	7.04	199.2	84.4	0.09	705	595.8333333	6.593419355	2911.038284	19	565.14
receding	20550	2012	post-dam	MON.03	6/12/12	mainstem	164	2012.449315	71	6.92	218.6	83.9	0.42	653.3333333	650.8333333	6.106032258	4142.380726	19	637.09
receding	20550	2012	post-dam	MON.02	6/12/12	mainstem	164	2012.449315	70	6.89	209.1	81.7	0.36	651.6666667	561.6666667	6.775580645	4094.362056	29	596.58
receding	20550	2012	post-dam	MON.01	6/13/12	mainstem	165	2012.452055	71	6.79	169.1	82.1	0.46	671.6666667	630.8333333	8.679612903	5235.147082	33	637.43
receding	20550	2012	post-dam	CAR	6/14/12	tributaries	166	2012.454795	9	5.38	9.5	35.9	2.34	387.5	327.5	0.862903226	9975.153717	8	382.58
receding	20550	2012	post-dam	JAC.01	6/14/12	tributaries	166	2012.454795	16	6.47	17.8	89.6	0.41	314.1666667	256.6666667	0.994225806	4355.262674	9	300.43
receding	20550	2012	post-dam	JAC.02	6/14/12	tributaries	166	2012.454795	16	6.33	18.6	74	0.18	295.8333333	276.6666667	0.969064516	4435.641761	7	280.16
receding	20550	2012	post-dam	CRC	6/12/12	tributaries	164	2012.449315	41	6.63	74.2	68.6	0.21	452.5	395	2.897354839	4092.408488	10	385.09
receding	20550	2012	post-dam	JATI	6/13/12	tributaries	165	2012.452055	61	7.04	9.9	77.9	1.11	588.3333333	581.6666667	0.898870968	3417.154157	5.8	597.33
low	5063	2012	post-dam	MON.05	11/8/12	mainstem	313	2012.857534	97	7.32	254.7	101.6	0.59	515	400.8333333	6.35483871	2109.291356	13	634.48
low	5063	2012	post-dam	MON.04	11/8/12	mainstem	313	2012.857534	105	7.46	231.1	102.2	0.57	543.3333333	327.5	5.903225806	1586.806211	18	615.68
low	5063	2012	post-dam	MON.03	11/8/12	mainstem	313	2012.857534	111	7.62	131.1	100.7	0.43	423.3333333	339.1666667	4.193548387	1167.968212	20	642.88
low	5063	2012	post-dam	MON.02	11/9/12	mainstem	314	2012.860274	111	7.46	115.2	97.1	0.2	485	335	3.451612903	1612.529164	27	637.88
low	5063	2012	post-dam	MON.01	11/9/12	mainstem	314	2012.860274	118	7.54	110.2	97.1	0.24	431.6666667	260	3.548387097	1443.433672	36	678.18
low	5063	2012	post-dam	CAR	11/18/12	tributaries	323	2012.884932	99	6.26	15.1	17.0482586	1.26	395	325.8333333	0.967741935	14013.42482	6.8	779.38
low	5063	2012	post-dam	JAC.01	11/7/12	tributaries	312	2012.854795	18	6.36	14.5	93.01	1.18	427.5	265.8333333	0.903225806	4090.338651	7.5	224.98
low	5063	2012	post-dam	JAC.02	11/8/12	tributaries	313	2012.857534	18	6.69	22.5	79.9	1.12	583.3333333	386.6666667	0.967741935	2234.705098	7	211.56
low	5063	2012	post-dam	CRC	11/7/12	tributaries	312	2012.854795	69	6.95	89.3	90.2	0.9	428.3333333	257.5	3.387096774	4258.757068	7.6	595.19
low	5063	2012	post-dam	JATI	11/9/12	tributaries	314	2012.860274	97	7.52	5.5	99.2	0.68	531.6666667	442.5	0.677419355	1575.838187	6.2	707.5
rising	24419	2013	post-dam	MON.05	1/11/13	mainstem	11	2013.030137	85	7.1	753.4	86.9	0.3067	441.6666667	408.3333333	22.38709677	2794.339841	19	532.1
rising	24419	2013	post-dam	MON.04	1/11/13	mainstem	11	2013.030137	85	7	592.6	85.6	0.415	525	391.6666667	25.48387097	2703.447816	20	504.5
rising	24419	2013	post-dam	MON.03	1/9/13	mainstem	9	2013.024658	85	6.9	684.8	86.2	0.4683	541.6666667	433.3333333	15.96774194	4197.053374	27	550.5
rising	24419	2013	post-dam	MON.02	1/10/13	mainstem	10	2013.027397	84	6.9	720.3	82.8	0.255	425	375	9.580645161	3499.898895	35	515.2
rising	24419	2013	post-dam	MON.01	1/10/13	mainstem	10	2013.027397	84	7	547.7	84.5	0.2033	500	400	8.967741935	2403.84447	32	447.6
rising	24419	2013	post-dam	CAR	1/11/13	tributaries	11	2013.030137	10	5.1	4.2	54.3	1.26	508.3333333	416.6666667	1.35483871	5297.059139	7.9	184
rising	24419	2013	post-dam	JAC.01	1/9/13	tributaries	9	2013.024658	19	6.5	23.1	69.1	0.5483	491.6666667	458.3333333	1.322580645	3040.47778	9.7	210.8
rising	24419	2013	post-dam	JAC.02	1/11/13	tributaries	11	2013.030137	19	6.4	17	60.5	1.6433	483.3333333	391.6666667	1.225806452	3445.968008	7.4	216
rising	24419	2013	post-dam	CRC	1/9/13	tributaries	9	2013.024658	54	6.4	296.4	72.4	0.3917	583.3333333	466.6666667	5.35483871	5841.295232	7.4	361.1
rising	24419	2013	post-dam	JATI	1/10/13	tributaries	10	2013.027397	18	6	11.9	33	1.34	608.3333333	441.6666667	0.967741935	4237.554873	6	187
high	38657	2013	post-dam	MON.05	4/9/13	mainstem	99	2013.271233	58	6.17	434.24	79.9	1.57	866.6666667	583.3333333	14.22580645	10607.83296	18	550.6
high	38657	2013	post-dam	MON.04	4/9/13	mainstem	99	2013.271233	58	6.44	313.05	79.3	0.85	883.3333333	575	7.64516129	7258.134215	19	503.8
high	38657	2013	post-dam	MON.03	4/10/13	mainstem	100	2013.273973	57	6.2	348.35	77.1	0.7	766.6666667	633.3333333	9.161290323	9707.084152	20	516.7
high	38657	2013	post-dam	MON.02	4/10/13	mainstem	100	2013.273973	58	6.19	326.3	76.7	6.12	833.3333333	508.3333333	9.806451613	9461.36564	30	498.5
high	38657	2013	post-dam	MON.01	4/10/13	mainstem	100	2013.273973	57	6.23	311.7	76.5	1.57	750	608.3333333	9.870967742	9237.750058	35	506.9
high	38657	2013	post-dam	CAR	4/9/13	tributaries	99	2013.271233	7	4.52	1.04	38.80526316	4.67	358.3333333	566.6666667	2.580645161	8080.024633	10	271.3
high	38657	2013	post-dam	JAC.01	4/9/13	tributaries	99	2013.271233	15	5.53	12.48	46.11590909	1.89	366.6666667	358.3333333	1.35483871	8024.607233	11	292
high	38657	2013	post-dam	JAC.02	4/9/13	tributaries	99	2013.271233	16	5.47	12.3	45.4	4.17	416.6666667	400	1.193548387	7743.718431	9	279.4
high	38657	2013	post-dam	CRC	4/9/13	tributaries	99	2013.271233	49	5.95	237.07	67.5	0.2	633.3333333	316.6666667	4.774193548	10659.14986	9	461.6
high	38657	2013	post-dam	JATI	4/10/13	tributaries	100	2013.273973	38.35	5.78	108.31	9.969249395	1.45	600	391.6666667	1.419354839	9188.016632	6	362.2
receding	14562	2013	post-dam	MON.05	7/9/13	mainstem	190	2013.520548	82	6.64	328.1	108.7	0.88	484.1666667	387.5	7.458064516	5342.140799	15	507.28
receding	14562	2013	post-dam	MON.04	7/9/13	mainstem	190	2013.520548	82	6.82	304.5	106.3	0.92	450	445.8333333	7.483870968	3582.312985	14	454.73
receding	14562	2013	post-dam	MON.03	7/10/13	mainstem	191	2013.523288	81	6.87	279.1	106.8	0.55	445	435.8333333	5.85483871	1457.825598	20	201.61
receding	14562	2013	post-dam	MON.02	7/10/13	mainstem	191	2013.523288	80	6.95	273.3	101.7	0.58	711.6666667	410.8333333	4.790322581	2128.122786	30	338.36
receding	14562	2013	post-dam	MON.01	7/10/13	mainstem	191	2013.523288	80	6.7	258.4	102	0.65	480	463.3333333	4.648387097	5334.344976	34	550.64
receding	14562	2013	post-dam	CAR	7/9/13	tributaries	190	2013.520548	10	4.41	1.3	37	2.7	330	328.3333333	0.448387097	14408.65895	8	486
receding	14562	2013	post-dam	JAC.01	7/9/13	tributaries	190	2013.520548	18	6.29	33.1	83.2	0.83	247.5	239.1666667	0.751612903	8665.228428	9	507.99
receding	14562	2013	post-dam	JAC.02	7/9/13	tributaries	190	2013.520548	17	5.86	14.8	84.6	1	242.5	242.5	0.5	5086.77964	7.5	209.06
receding	14562	2013	post-dam	CRC	7/9/13	tributaries	190	2013.520548	52	6.49	117.5	91.6	1.03	328.3333333	305.8333333	2.387096774	7626.87677	9.5	555.16
receding	14562	2013	post-dam	JATI	7/10/13	tributaries	191	2013.523288	41	6.55	1	95.5	1.55	476.6666667	397.5	0.690322581	2624.707041	6	196.34
low	4867	2013	post-dam	MON.05	10/1/13	mainstem	274	2013.750685	118	7.08	143.1	110.5	1	387.2	286.0583333	6.937020671	3357.191725	13	639.8083333
low	4867	2013	post-dam	MON.04	10/1/13	mainstem	274	2013.750685	120	7.17	139.5	109.2	0.85	269.65	198.95	7.133244239	3025.562615	16	676.3416667
low	4867	2013	post-dam	MON.03	10/2/13	mainstem	275	2013.753425	119	7.1	135.9	105.6	0.93	291.2416667	230.8416667	4.952303029	3488.989171	19	686.35
low	4867	2013	post-dam	MON.02	10/2/13	mainstem	275	2013.753425	120	7.4	129.7	104.6	0.18	327.4833333	254.0833333	5.276770584	1999.293939	28	719.025
low	4867	2013	post-dam	MON.01	10/2/13	mainstem	275	2013.753425	120	7.46	107.3	106.1	1.23	253.4416667	193.1833333	5.276536513	1704.617504	34	670.3833333
low	4867	2013	post-dam	CAR	10/1/13	tributaries	274	2013.750685	22	5.54	1	15.2	2.73	306.7083333	249.0833333	0.419773845	8979.953537	6	318.8083333
low	4867	2013	post-dam	JAC.01	10/1/13	tributaries	274	2013.750685	19	6.16	12.3	82.5	1.32	301.525	232.2916667	0.552360223	3632.317877	8	174.7333333
low	4867	2013	post-dam	JAC.02	10/1/13	tributaries	274	2013.750685	19	6.48	6.4	91.5	1.62	241.05	226.9083333	0.554490617	3458.446224	6	230.65
low	4867	2013	post-dam	CRC	10/1/13	tributaries	274	2013.750685	64	6.61	59.5	87.5	1.32	411.4083333	199.45	2.769995283	5566.532985	8	457.8416667
low	4867	2013	post-dam	JATI	10/2/13	tributaries	275	2013.753425	78	7.22	1	100.1	0.75	312.5833333	294.6083333	1.249710068	2318.991305	6	547.0666667
